# Supplementary material for: Gene Signature and Identification of Clinical Trait-Related m6 A Regulators in Pancreatic Cancer
Source: Front Genet. 2020 Jul 10;11:522. doi: 10.3389/fgene.2020.00522 (PMC7367043; doi:10.3389/fgene.2020.00522)
Supplement: FIGURE S1 — Consensus clustering for pancreatic cancer (PC) tissues. (A) Consensus clustering for PC tissues based on the expression of m6A regulators (k = 3). (B) Consensus clustering for PC tissues based on the expression of m6A regulators (k = 4). (C) Consensus clustering cumulative distribution function (CDF) for k = 2–4. (D) Relative change in area under CDF curve for k = 2–4. [file Presentation_1.zip]

Archive with 5 entries (5 files):
- Supplementary figure 1 (1).tif
- Supplementary figure 2.tif
- supplementary figure 3.tif
- Supplementary figure 4.tif
- supplementary figure 5.tif
