# Supplementary material for: Gene Signature and Identification of Clinical Trait-Related m6 A Regulators in Pancreatic Cancer
Source: Front Genet. 2020 Jul 10;11:522. doi: 10.3389/fgene.2020.00522 (PMC7367043; doi:10.3389/fgene.2020.00522)
Supplement: TABLE S1 — Gene signatures of m6A regulators in pancreatic cancer. [file Table_1.xlsx]

## Sheet: Sheet1
Supplementary table 1: Gene signatures of m6A regulators in pancreatic cancer.
sample	TCGA-2L-AAQL-01	TCGA-2J-AABI-01	TCGA-3A-A9J0-01	TCGA-3A-A9I7-01	TCGA-2J-AABO-01	TCGA-IB-7890-01	TCGA-3A-A9IN-01	TCGA-HZ-7926-01	TCGA-3A-A9IH-01	TCGA-2J-AABH-01	TCGA-US-A774-01	TCGA-HZ-8001-01	TCGA-IB-A7M4-01	TCGA-IB-7654-01	TCGA-H6-8124-01	TCGA-PZ-A5RE-01	TCGA-3A-A9I5-01	TCGA-Z5-AAPL-01	TCGA-2J-AABU-01	TCGA-HZ-A77Q-01	TCGA-FB-AAQ3-01	TCGA-XN-A8T5-01	TCGA-YY-A8LH-01	TCGA-F2-A8YN-01	TCGA-F2-A44H-01	TCGA-2J-AABV-01	TCGA-HV-AA8X-01	TCGA-US-A77E-01	TCGA-XD-AAUH-01	TCGA-2J-AAB9-01	TCGA-2J-AAB4-01	TCGA-IB-A5SP-01	TCGA-2J-AABF-01	TCGA-FB-A78T-01	TCGA-XN-A8T3-01	TCGA-YH-A8SY-01	TCGA-2J-AABK-01	TCGA-F2-A44G-01	TCGA-2L-AAQM-01	TCGA-HZ-A49G-01	TCGA-HZ-7923-01	TCGA-FB-AAQ0-01	TCGA-FB-A7DR-01	TCGA-F2-6880-01	TCGA-FB-AAPP-01	TCGA-Q3-A5QY-01	TCGA-HZ-A77P-01	TCGA-M8-A5N4-01	TCGA-2J-AAB1-01
RBM15	6.8597	7.0795	7.2025	7.3991	7.0748	7.2001	6.7132	7.7194	7.2884	6.9521	7.3973	7.3083	7.1754	7.1389	7.6376	7.4747	7.1983	8.142	7.4487	7.1852	7.8027	7.699	7.1949	7.1561	6.268	7.5456	7.9689	7.181	7.3104	6.7573	7.2806	7.4771	7.5558	7.9036	7.6274	6.9577	7.6566	7.6295	6.2991	6.936	7.426	7.0748	7.1256	6.9222	6.9228	8.0574	7.1547	7.5343	7.0627
RBM15B	10.7396	10.8474	11.1825	10.7075	10.7156	10.6843	10.8708	10.8048	10.9327	10.7393	10.8589	10.7899	10.8619	10.4433	11.1955	10.6978	10.2772	10.4457	10.2916	10.6624	9.9099	10.8056	10.326	10.4565	10.5097	10.8759	10.436	10.6496	10.9372	10.797	10.3493	10.4439	10.7949	10.7912	11.175	10.727	10.4813	10.9256	10.7863	10.4144	10.6022	10.1982	10.6122	10.9023	11.3025	10.9886	10.9251	10.4054	10.4536
KIAA1429	9.5066	10.4621	9.2846	9.9697	10.0459	10.9654	9.2379	10.2031	10.2415	9.8455	10.1344	10.2157	10.7868	10.5162	10.5551	9.6763	9.6937	10.3151	10.2245	9.7678	10.0269	10.0054	9.9202	10.0012	9.8286	9.6654	10.0882	9.6066	10.0524	9.9423	9.9135	10.0449	10.2189	10.046	10.1585	10.0242	9.9647	10.256	9.0938	9.8736	10.2338	9.1652	9.807	10.5586	9.9534	9.9693	10.0634	9.9672	10.0552
ZC3H13	9.3779	10.3402	10.5501	10.1463	10.2852	11.1315	9.6708	10.7201	10.0613	10.703	10.4643	10.0239	9.8361	10.7884	10.9539	9.7375	9.5194	10.611	10.0631	10.2763	9.4452	10.274	9.6637	9.9726	10.3831	8.6921	10.3561	9.7598	10.2028	10.2006	9.8279	9.8508	10.9351	10.0951	10.3768	10.0921	10.0706	10.1423	10.3104	10.2819	10.828	9.7213	10.4848	10.5181	9.9854	10.1784	10.7702	9.9072	10.2807
HNRNPC	13.1071	13.0294	12.4767	12.5403	12.8861	12.7686	12.3634	12.8924	12.6771	12.9436	12.6477	13.392	13.5212	12.696	13.2589	13.1935	13.3851	13.3138	12.9303	12.8966	13.6312	12.6994	13.0843	13.0136	12.7581	12.8	13.1354	12.4525	12.7514	12.6623	13.0886	12.8941	12.8251	12.8372	12.8976	12.7718	13.2091	12.9461	12.8338	12.6928	12.6623	13.0393	12.559	12.2307	12.539	13.1676	12.6978	12.6797	12.6235
YTHDC2	8.2649	8.9676	9.0066	9.2627	8.9984	9.5051	9.357	10.0215	9.5511	9.1039	9.5386	8.7809	8.7001	9.5447	9.5273	8.8217	8.8137	10.4286	9.0242	9.5201	8.6961	9.6602	9.0893	9.1537	9.4046	8.168	9.0095	9.3363	9.6213	8.8106	9.2881	9.6357	9.3519	9.4498	9.238	9.1664	9.4689	9.5063	9.4205	9.4991	9.8638	9.2434	9.3782	9.4244	9.3113	9.6046	9.3472	8.9512	9.4603
METTL14	7.1888	8.5991	7.2976	7.963	7.8665	8.449	8.7128	8.3497	7.8395	7.9865	8.1236	8.2188	7.9124	8.3685	8.4575	7.9395	6.861	8.168	7.9269	7.691	7.0241	8.027	7.8335	7.8911	7.6037	6.9885	7.8835	7.8416	8.3911	7.6464	7.6106	7.1562	8.3153	7.8885	7.8548	7.4078	7.8915	8.8356	7.7735	7.8571	8.5536	7.6772	8.0476	8.0625	8.2325	7.8166	8.496	7.5027	7.9187
YTHDC1	10.3977	10.6527	10.5198	10.4159	10.5875	10.4923	10.8445	10.6711	10.5609	10.5148	10.4113	10.2432	10.5782	10.7152	10.7977	10.3536	10.0537	11.0776	10.6113	10.3522	10.5535	10.5829	10.5045	10.403	10.3062	10.1682	10.5771	10.3254	10.5221	10.522	10.3751	10.2191	10.6391	10.7054	10.6544	10.2128	10.8249	10.7245	11.0914	10.7356	10.8142	10.5735	10.2111	10.8586	10.7119	10.8996	10.5946	10.1822	10.7539
WTAP	10.5229	10.4401	10.6142	10.3478	10.3871	10.086	10.2915	10.5037	10.0307	9.9803	10.3911	10.5815	10.6771	10.5881	10.2895	10.2722	10.5243	11.3736	10.1461	10.8796	10.5549	11.0341	9.8694	9.8484	10.3239	10.6673	9.6682	10.7687	10.9833	10.6934	10.9001	9.743	10.8137	10.704	10.4345	10.541	10.7823	11.3879	10.001	10.7156	10.8702	10.5701	10.2144	10.4078	10.366	11.3076	10.2562	10.3692	10.0339
METTL3	8.1756	9.4135	8.441	9.0326	9.3238	8.4969	9.3767	8.7923	8.2227	9.2505	8.8667	9.0502	9.4671	8.3644	9.4199	8.6209	9.2808	10.0002	9.1199	8.5031	8.914	9.0615	9.1689	8.9695	8.6841	9.0192	8.6103	8.5853	9.0643	8.9792	9.0311	9.0354	9.1889	9.5219	9.1786	8.7305	9.7887	8.9623	10.3409	9.267	9.0904	8.6429	8.6888	9.0875	9.5706	9.138	9.1846	9.249	8.8854
FTO	9.1172	10.1598	9.7741	9.5899	9.6393	10.6129	10.0275	9.7471	9.5762	9.673	9.9166	9.9935	9.3859	9.9982	10.1553	9.6521	9.3533	9.6487	9.7576	9.9638	8.8613	9.7989	9.15	9.8548	10.0563	9.3474	9.3486	9.4676	10.0721	9.6622	9.8537	9.6837	9.9332	9.265	9.8074	10.0586	9.8745	9.714	9.7705	9.9585	10.3801	9.5056	9.9805	10.3315	9.1739	9.5412	10.0368	9.5251	9.628
ALKBH5	10.784	10.9357	10.8858	11.0259	10.9531	10.8156	12.4835	10.9082	10.6932	10.6623	10.8737	11.2358	10.4589	10.5254	11.1498	10.7748	11.0554	11.0981	10.839	11.1057	10.1414	11.0785	10.3962	10.2816	11.1957	11.0196	10.5345	10.9252	11.3133	11.0114	10.888	10.5257	10.8871	10.4512	10.9165	10.8943	11.0753	11.102	13.1325	11.0492	11.1224	10.699	11.0564	11.3928	11.0376	11.1864	11.2889	10.5547	11.1436
YTHDF1	10.9206	10.6065	10.6657	10.4011	10.8942	10.9453	11.2621	10.4944	10.3937	11.2285	10.51	10.3484	11.2302	10.6507	10.4241	10.2597	10.7249	10.4118	10.428	10.4512	10.2987	10.3418	10.7817	10.4814	10.2753	10.6334	10.6635	10.8859	10.5836	10.5009	10.2777	10.4752	10.5281	10.736	10.976	10.8476	10.625	10.7988	11.3363	10.3446	10.2625	10.8894	10.5477	10.0451	11.2262	10.7179	10.4915	10.6893	10.093
YTHDF2	10.5273	10.1548	10.0272	10.4818	10.6355	10.4732	10.2221	10.6195	10.7418	10.0783	10.7017	11.0052	10.4683	10.4719	11.0833	10.4827	10.2485	10.7324	10.7329	10.4994	10.8953	10.7845	10.4537	10.6643	10.4118	10.8495	11.0524	10.7026	10.5919	10.3749	10.4897	10.4072	10.4959	10.6953	10.8489	10.731	10.6642	11.1121	9.814	10.4778	10.6113	10.6856	10.4561	10.4362	10.8045	10.6165	10.7031	10.5608	10.0231
YTHDF3	9.8098	9.9134	9.5757	10.6172	10.3948	11.3407	10.0854	10.9168	10.214	9.9057	10.392	10.0079	10.1969	10.9282	10.6678	9.5808	10.8536	10.3266	10.2711	10.4662	10.5463	10.6416	10.1014	10.5041	10.3252	9.5759	10.3932	10.2714	10.5047	10.1687	9.8279	10.3009	10.5651	9.9314	10.5703	10.4715	10.2822	10.4455	9.7135	10.5014	10.6475	9.5978	10.2688	10.1733	10.583	10.153	10.3596	10.519	9.9316
HNRNPA2B1	13.6913	13.7075	13.821	13.5596	13.639	13.4578	13.171	13.6935	13.8074	13.5474	13.2778	13.4399	13.6488	13.44	13.7352	13.7984	13.7719	14.2685	13.8104	13.6322	13.6343	13.5183	13.9979	13.6978	13.3457	13.4346	13.9111	13.6301	13.4911	13.591	13.7252	13.5399	13.8049	13.642	13.7308	13.7737	13.8247	13.5991	13.4709	13.4134	13.4594	13.761	13.4113	13.1824	14.1458	13.8368	13.4806	13.4307	13.3701
IGF2BP1	3.4199	3.1671	4.3228	2.7902	5.2117	1.6087	0.6575	5.7959	4.4534	0.9039	5.2815	0.4947	6.762	7.0266	5.3989	1.9583	6.4892	4.6065	3.4363	4.173	2.8089	1.4791	3.6398	2.2032	3.3145	1.3645	6.3469	2.4241	3.3001	2.4025	2.5971	1.5996	6.1315	2.937	9.2815	3.9637	1.6552	4.9449	0	2.9193	3.9919	5.5048	2.2167	0	1.2577	4.4773	3.8879	3.8861	1.3007
IGF2BP2	8.9668	10.9029	8.4775	10.0304	9.9935	9.7727	5.5604	10.6751	9.1814	9.907	9.1319	8.6147	11.1599	7.3917	10.1178	10.5086	8.4352	8.3351	9.5464	8.8488	8.8211	8.4644	10.068	9.573	9.0772	8.6131	8.3316	9.802	8.2576	9.6117	9.7362	10.1893	9.4589	9.932	9.8616	9.1766	9.015	10.1653	1.7544	9.3206	8.5071	11.0743	10.0646	7.7779	9.4193	7.6122	8.3255	10.5269	9.8332
IGF2BP3	5.6297	4.0214	8.2411	8.2381	9.1627	6.1539	4.8144	9.2344	4.2917	4.2033	7.4538	5.9623	9.7756	6.9234	9.9259	9.1878	5.9594	6.6043	7.8809	7.7154	8.2497	8.0977	9.3278	9.388	4.4015	5.9998	9.5617	6.5071	7.5049	8.8614	8.752	9.5678	8.8706	2.7711	8.7997	8.5613	7.7489	9.2441	3.6859	5.5698	4.2895	9.6792	8.0099	3.8581	5.6549	6.9463	7.1033	9.4117	7.2729
[truncated: 129 more columns]
