# Supplementary material for: Gene Signature and Identification of Clinical Trait-Related m6 A Regulators in Pancreatic Cancer
Source: Front Genet. 2020 Jul 10;11:522. doi: 10.3389/fgene.2020.00522 (PMC7367043; doi:10.3389/fgene.2020.00522)
Supplement: TABLE S3 — PPI network of those m6A regulators in pancreatic cancer. [file Table_3.xlsx]

## Sheet: Sheet1
Supplementary table 3:PPI network of those m6A regulators in pancreatic cancer.
node1	node2	combined_score
IGF2BP1	IGF2BP3	0.999
WTAP	KIAA1429	0.999
HNRNPC	HNRNPA2B1	0.999
WTAP	ZC3H13	0.999
METTL14	METTL3	0.998
KIAA1429	ZC3H13	0.998
METTL14	WTAP	0.998
WTAP	METTL3	0.998
METTL14	KIAA1429	0.992
METTL3	KIAA1429	0.99
RBM15B	RBM15	0.983
RBM15	WTAP	0.981
RBM15	KIAA1429	0.977
METTL14	RBM15	0.976
RBM15B	KIAA1429	0.976
RBM15B	WTAP	0.973
METTL14	ZC3H13	0.972
RBM15B	METTL14	0.972
RBM15B	METTL3	0.964
RBM15	METTL3	0.962
RBM15	ZC3H13	0.959
METTL3	ZC3H13	0.955
ALKBH5	METTL14	0.932
FTO	ALKBH5	0.93
RBM15B	ZC3H13	0.926
ALKBH5	WTAP	0.915
ALKBH5	YTHDF2	0.914
WTAP	YTHDC1	0.908
METTL14	YTHDF1	0.907
YTHDF1	WTAP	0.896
ALKBH5	METTL3	0.873
YTHDF2	METTL3	0.865
METTL14	YTHDF2	0.854
ALKBH5	YTHDF1	0.841
YTHDF1	METTL3	0.838
YTHDC1	METTL3	0.838
METTL14	YTHDC1	0.834
FTO	METTL3	0.808
FTO	METTL14	0.8
YTHDF2	WTAP	0.798
ALKBH5	YTHDC1	0.795
YTHDF3	METTL3	0.775
YTHDF3	ALKBH5	0.769
ALKBH5	YTHDC2	0.765
YTHDC1	KIAA1429	0.756
RBM15	YTHDC1	0.753
FTO	WTAP	0.748
YTHDF3	WTAP	0.745
ALKBH5	RBM15	0.743
YTHDF3	METTL14	0.742
FTO	IGF2BP2	0.736
WTAP	HNRNPA2B1	0.735
HNRNPC	METTL3	0.734
FTO	YTHDF1	0.728
WTAP	YTHDC2	0.727
RBM15B	YTHDC1	0.727
ALKBH5	KIAA1429	0.707
HNRNPC	YTHDC1	0.706
FTO	YTHDF2	0.704
YTHDF1	KIAA1429	0.697
YTHDF2	KIAA1429	0.666
METTL14	YTHDC2	0.665
KIAA1429	YTHDC2	0.648
HNRNPC	YTHDF1	0.641
YTHDF2	HNRNPA2B1	0.64
METTL3	YTHDC2	0.638
YTHDF3	KIAA1429	0.627
RBM15	HNRNPA2B1	0.625
HNRNPC	WTAP	0.618
HNRNPA2B1	YTHDC1	0.616
RBM15B	ALKBH5	0.611
YTHDF3	FTO	0.607
HNRNPC	YTHDF2	0.606
YTHDF1	RBM15	0.602
YTHDF1	HNRNPA2B1	0.593
FTO	YTHDC1	0.59
FTO	KIAA1429	0.584
YTHDF2	RBM15	0.58
HNRNPC	METTL14	0.565
HNRNPA2B1	METTL3	0.558
RBM15B	YTHDF1	0.553
HNRNPA2B1	IGF2BP1	0.552
YTHDF3	HNRNPC	0.544
RBM15	YTHDC2	0.544
HNRNPC	ALKBH5	0.503
YTHDF3	RBM15	0.495
FTO	RBM15	0.494
METTL14	HNRNPA2B1	0.492
IGF2BP2	IGF2BP1	0.491
HNRNPC	IGF2BP1	0.479
HNRNPC	KIAA1429	0.471
YTHDF1	YTHDC1	0.461
ALKBH5	HNRNPA2B1	0.458
HNRNPA2B1	YTHDC2	0.456
YTHDF3	HNRNPA2B1	0.446
YTHDF3	YTHDC1	0.445
RBM15B	YTHDF2	0.443
YTHDF3	RBM15B	0.443
RBM15B	YTHDC2	0.438
HNRNPC	YTHDC2	0.438
YTHDF2	YTHDC1	0.43
HNRNPA2B1	KIAA1429	0.43
HNRNPC	RBM15	0.416
