# Supplementary material for: Gene Signature and Identification of Clinical Trait-Related m6 A Regulators in Pancreatic Cancer
Source: Front Genet. 2020 Jul 10;11:522. doi: 10.3389/fgene.2020.00522 (PMC7367043; doi:10.3389/fgene.2020.00522)
Supplement: TABLE S4 — Lasso regression was constructed examining the relationship between gene signature and pancreatic cancer risk. [file Table_4.xlsx]

## Sheet: Sheet1
Supplementary table 4: Lasso regression was constructed examining the relationship between gene signature and pancreatic cancer risk.
id	futime	fustat	KIAA1429	HNRNPC	METTL3	YTHDF1	IGF2BP2	IGF2BP3	riskScore	risk
TCGA-HZ-7922-01	0.0109589	0	10.98	12.7618	8.6924	10.6971	9.8623	9.5056	207.579	high
TCGA-HZ-A8P1-01	0.0191781	0	10.0809	13.136	8.7209	10.8388	9.3325	8.2017	143.301	high
TCGA-IB-AAUM-01	0.0219178	0	10.2866	12.6798	9.6063	10.3687	8.9468	4.1283	105.795	low
TCGA-RL-AAAS-01	0.0246575	0	10.0181	13.1592	8.9181	10.3888	8.8877	5.1633	128.4	low
TCGA-US-A77G-01	0.0328767	1	9.948	12.3856	8.7799	10.6121	8.6583	9.462	103.969	low
TCGA-FB-AAQ3-01	0.0849315	1	10.0269	13.6312	8.914	10.2987	8.8211	8.2497	178.615	high
TCGA-HZ-A77Q-01	0.090411	0	9.7678	12.8966	8.5031	10.4512	8.8488	7.7154	124.668	low
TCGA-IB-A6UG-01	0.112329	1	10.6507	12.9282	9.2496	10.4995	10.2004	6.4588	190.56	high
TCGA-2J-AAB1-01	0.180822	1	10.0552	12.6235	8.8854	10.093	9.8332	7.2729	167.3	high
TCGA-2J-AAB8-01	0.219178	0	9.9851	12.9559	9.042	10.2317	9.9553	9.1918	193.333	high
TCGA-Q3-AA2A-01	0.260274	0	9.5187	12.9138	9.1105	10.7341	10.4367	8.1947	146.459	high
TCGA-F2-A7TX-01	0.260274	1	10.9713	13.3942	8.8121	10.3623	10.1038	9.4177	304.858	high
TCGA-2L-AAQI-01	0.282192	1	10.448	12.9357	9.0798	10.5213	9.5007	7.5362	162.261	high
TCGA-IB-7887-01	0.30137	1	10.2849	12.9855	8.9719	10.7127	8.7465	7.478	123.587	low
TCGA-IB-7893-01	0.320548	1	10.7453	13.3535	9.0893	10.565	9.9239	9.852	247.405	high
TCGA-HZ-8005-01	0.328767	1	10.8166	13.1751	8.7699	11.1242	11.173	10.4983	276.181	high
TCGA-IB-7886-01	0.336986	1	10.7984	13.0345	8.85	10.5336	10.3387	9.48	253.493	high
TCGA-FB-AAQ1-01	0.336986	1	10.2849	13.2561	9.3646	10.2803	10.6744	7.6536	244.457	high
TCGA-HV-A5A3-01	0.350685	1	10.3319	12.6358	8.8228	11.2938	10.9544	9.3743	167.416	high
TCGA-2L-AAQA-01	0.391781	1	9.7816	13.0964	8.8782	10.9274	9.6621	9.4976	141.764	high
TCGA-IB-AAUN-01	0.394521	1	10.6501	12.7061	8.6413	10.48	9.4793	8.526	176.424	high
TCGA-IB-7646-01	0.39726	1	10.4889	13.5912	8.5934	9.9294	10.676	9.8586	402.012	high
TCGA-HZ-8638-01	0.413699	1	10.2467	12.824	9.4097	10.2324	9.702	5.4496	150.79	high
TCGA-FB-AAQ2-01	0.419178	1	10.6003	13.2547	9.4678	10.6111	9.8694	5.008	169.937	high
TCGA-HZ-A77O-01	0.438356	1	10.2933	12.9591	9.1606	10.7651	9.5009	9.272	153.438	high
TCGA-FB-A4P5-01	0.490411	1	9.7596	12.675	9.1752	10.674	8.4617	7.9666	90.5949	low
TCGA-IB-AAUQ-01	0.50137	1	9.4746	12.9597	9.15	10.3173	9.1912	9.1912	133.429	low
TCGA-HZ-A4BH-01	0.531507	0	9.8381	12.8255	9.1923	10.8799	9.6639	9.5401	129.223	low
TCGA-F2-7276-01	0.591781	1	10.3328	12.8259	9.0471	10.3595	8.813	6.4441	130.063	low
TCGA-IB-A5SQ-01	0.6	1	10.3923	12.661	8.5722	10.545	8.8262	7.3851	128.712	low
TCGA-3A-A9IB-01	0.613699	1	9.6973	13.0656	8.9294	10.4045	10.8299	9.4403	218.708	high
TCGA-IB-AAUS-01	0.616438	0	9.8248	12.8098	8.8455	10.4199	8.552	6.0797	103.329	low
TCGA-FB-AAPS-01	0.624658	0	9.7065	12.8044	9.2283	10.3958	9.5454	6.1706	122.72	low
TCGA-IB-AAUW-01	0.630137	1	10.1778	12.8104	8.9924	10.396	9.1489	4.2246	119.902	low
TCGA-HV-A5A4-01	0.635616	0	9.8402	12.8026	8.7325	10.5452	9.6603	8.3586	144.902	high
TCGA-F2-A44G-01	0.638356	1	10.256	12.9461	8.9623	10.7988	10.1653	9.2441	178.498	high
TCGA-HZ-7920-01	0.646575	1	10.4143	12.9474	9.0727	10.4746	8.0147	5.7456	106.045	low
TCGA-IB-AAUO-01	0.654795	1	9.8101	13.2393	9.4868	10.7221	11.0685	8.5838	203.237	high
TCGA-FB-AAQ6-01	0.668493	1	9.8444	13.1654	9.3524	10.9183	9.4772	7.1859	120.792	low
TCGA-IB-AAUU-01	0.671233	0	9.8124	12.9138	9.2513	10.9806	10.6081	10.0577	162.316	high
TCGA-IB-A7LX-01	0.684932	1	10.3062	12.8991	9.2798	10.736	11.0343	9.6554	220.842	high
TCGA-HV-A7OL-01	0.690411	0	9.2666	13.3505	8.8948	10.59	9.6172	6.7244	131.759	low
TCGA-OE-A75W-01	0.731507	1	9.4214	12.9582	8.9234	10.6014	9.1921	7.7348	112.991	low
TCGA-2J-AABU-01	0.758904	1	10.2245	12.9303	9.1199	10.428	9.5464	7.8809	161.035	high
TCGA-L1-A7W4-01	0.761644	1	11.4517	12.7933	9.46	10.3842	11.4888	10.2933	379.435	high
TCGA-RB-AA9M-01	0.783562	0	10.2393	13.0146	9.0048	10.659	9.3855	9.805	162.762	high
TCGA-IB-AAUT-01	0.786301	0	9.8156	12.8665	9.1617	10.3283	9.5318	5.6622	130.125	low
TCGA-F2-6880-01	0.791781	0	10.5586	12.2307	9.0875	10.0451	7.7779	3.8581	87.5421	low
TCGA-HV-A5A5-01	0.791781	0	9.609	12.662	9.0663	10.6569	8.9426	7.5559	96.8322	low
TCGA-2L-AAQL-01	0.8	1	9.5066	13.1071	8.1756	10.9206	8.9668	5.6297	100.804	low
TCGA-2J-AAB6-01	0.80274	1	9.7256	13.1422	9.0141	11.0413	10.5118	9.6319	164.789	high
TCGA-HZ-8315-01	0.819178	1	10.5079	13.0078	8.956	10.3748	10.0323	8.6373	216.824	high
TCGA-3A-A9IZ-01	0.843836	1	10.2539	13.3476	8.951	10.024	10.6313	2.6333	225.76	high
TCGA-HZ-A49I-01	0.843836	1	9.6063	12.8435	9.2489	10.7377	9.139	3.6499	85.4425	low
TCGA-LB-A9Q5-01	0.857534	1	10.1618	12.9001	8.9946	10.2842	8.965	8.2578	148.535	high
TCGA-HZ-7923-01	0.860274	0	10.2338	12.6623	9.0904	10.2625	8.5071	4.2895	103.636	low
TCGA-2J-AABT-01	0.873973	0	10.0774	12.5499	9.3259	10.2152	8.9377	7.7978	123.497	low
TCGA-HZ-A77P-01	0.90411	0	10.0634	12.6978	9.1846	10.4915	8.3255	7.1033	99.0932	low
TCGA-F2-6879-01	0.915068	1	10.5621	13.1057	8.8627	10.8061	10.3074	9.9527	222.009	high
TCGA-IB-AAUR-01	0.926027	0	10.0246	12.9015	9.769	10.4942	8.1754	4.7141	84.9215	low
TCGA-YB-A89D-01	0.958904	0	9.7216	12.8512	8.8	10.3449	9.7554	8.1108	154.258	high
TCGA-FB-A7DR-01	0.967123	1	9.807	12.559	8.6888	10.5477	10.0646	8.0099	143.439	high
TCGA-IB-A5SO-01	1	1	10.055	12.8685	9.1534	10.1632	9.3085	5.5459	140.084	low
TCGA-HZ-8002-01	1.00274	1	10.5416	12.8811	9.2215	10.4037	9.3312	7.6989	162.864	high
TCGA-XD-AAUI-01	1.00274	1	9.8713	12.911	9.0787	11.2741	10.0177	9.281	125.977	low
TCGA-FB-A78T-01	1.0274	1	10.046	12.8372	9.5219	10.736	9.932	2.7711	108.743	low
TCGA-HZ-8317-01	1.03562	1	10.1093	12.7154	8.9532	10.2999	9.3974	4.8342	129.386	low
TCGA-LB-A8F3-01	1.03836	0	9.428	12.9308	8.8729	10.7808	9.8097	7.3163	119.687	low
TCGA-FB-AAPU-01	1.04384	1	10.427	13.0164	8.5366	10.5066	10.4454	9.0116	237.901	high
TCGA-YH-A8SY-01	1.06301	0	10.0242	12.7718	8.7305	10.8476	9.1766	8.5613	121.211	low
TCGA-H6-8124-01	1.07397	0	10.5551	13.2589	9.4199	10.4241	10.1178	9.9259	242.312	high
TCGA-LB-A7SX-01	1.07671	1	9.9553	12.7656	9.3483	10.4736	9.0669	4.4512	102.482	low
TCGA-2L-AAQJ-01	1.07945	1	10.4573	12.9611	8.2237	10.7497	9.955	8.7422	195.277	high
TCGA-IB-7644-01	1.07945	1	10.5961	13.1546	8.7766	10.6897	9.808	8.7832	202.187	high
TCGA-XD-AAUH-01	1.08219	0	10.0524	12.7514	9.0643	10.5836	8.2576	7.5049	98.7602	low
TCGA-IB-AAUV-01	1.10685	0	10.1211	12.7708	9.1237	10.3211	7.8006	5.0574	88.955	low
TCGA-Q3-A5QY-01	1.13973	0	9.9693	13.1676	9.138	10.7179	7.6122	6.9463	87.7434	low
TCGA-XD-AAUG-01	1.15068	0	10.056	12.7699	9.2406	10.2818	8.5904	5.4226	107.402	low
TCGA-H6-A45N-01	1.15342	1	9.8923	12.5372	9.0798	10.378	8.6802	8.2997	108.519	low
TCGA-US-A77E-01	1.17808	1	9.6066	12.4525	8.5853	10.8859	9.802	6.5071	101.695	low
TCGA-IB-AAUP-01	1.18082	0	10.3255	13.0023	9.4599	10.3427	9.447	8.5726	170.479	high
TCGA-2J-AABR-01	1.2	0	10.0436	12.6677	9.2095	10.2408	9.1134	6.5026	125.45	low
TCGA-2J-AABO-01	1.20548	0	10.0459	12.8861	9.3238	10.8942	9.9935	9.1627	145.854	high
TCGA-HZ-8519-01	1.24384	0	10.4624	12.748	9.0291	10.5754	8.298	5.0284	100.365	low
TCGA-3A-A9IU-01	1.25479	1	10.0207	12.9575	8.3482	10.2618	9.8932	8.4102	198.258	high
TCGA-IB-A5SS-01	1.26027	1	10.6804	12.9273	8.3545	10.4867	10.237	3.442	186.781	high
TCGA-IB-8126-01	1.26575	0	10.2018	12.6823	9.0714	10.2587	8.3709	6.0926	109.334	low
TCGA-2J-AABP-01	1.26849	0	10.5444	12.9389	9.8767	11.0711	8.5488	6.8928	95.9025	low
TCGA-RB-A7B8-01	1.27671	1	9.8404	12.8755	8.8932	10.2316	9.4911	5.8958	140.689	high
TCGA-Z5-AAPL-01	1.27945	0	10.3151	13.3138	10.0002	10.4118	8.3351	6.6043	121.511	low
TCGA-IB-7649-01	1.27945	1	10.5376	13.0033	8.7492	10.2521	9.5621	6.9567	193.37	high
TCGA-PZ-A5RE-01	1.28767	1	9.6763	13.1935	8.6209	10.2597	10.5086	9.1878	227.476	high
TCGA-FB-AAQ0-01	1.29589	1	9.1652	13.0393	8.6429	10.8894	11.0743	9.6792	171.492	high
TCGA-IB-7654-01	1.30411	1	10.5162	12.696	8.3644	10.6507	7.3917	6.9234	92.2456	low
TCGA-IB-7889-01	1.31781	1	10.2876	13.2391	8.8839	10.3576	8.8481	7.4705	159.839	high
TCGA-IB-A5SP-01	1.32055	0	10.0449	12.8941	9.0354	10.4752	10.1893	9.5678	189.013	high
TCGA-IB-A7M4-01	1.32329	0	10.7868	13.5212	9.4671	11.2302	11.1599	9.7756	264.511	high
TCGA-2J-AABK-01	1.32603	0	9.9647	13.2091	9.7887	10.625	9.015	7.7489	124.253	low
TCGA-FB-AAPP-01	1.32877	1	9.9534	12.539	9.5706	11.2262	9.4193	5.6549	79.8976	low
TCGA-IB-7897-01	1.33151	1	10.6586	12.7221	9.0472	10.4392	8.1841	5.3742	109.334	low
TCGA-HZ-A49H-01	1.34521	0	9.7903	12.893	9.0479	10.5719	8.7386	4.9763	96.4979	low
TCGA-XD-AAUL-01	1.36438	0	9.9576	12.4892	8.6734	10.4035	10.4531	7.6864	167.069	high
TCGA-FB-A5VM-01	1.36438	1	10.0218	13.2446	8.1466	10.9605	10.4048	8.1026	191.471	high
TCGA-US-A779-01	1.4	1	9.8191	12.836	8.7674	10.5679	9.693	7.2154	137.457	low
TCGA-F2-A8YN-01	1.41644	0	10.0012	13.0136	8.9695	10.4814	9.573	9.388	167.421	high
TCGA-HZ-8637-01	1.41644	1	10.4744	13.0656	9.6883	10.3627	7.8452	8.4566	119.42	low
TCGA-HZ-7926-01	1.41918	1	10.2031	12.8924	8.7923	10.4944	10.6751	9.2344	222.807	high
TCGA-IB-8127-01	1.43014	0	10.4605	13.1777	8.782	11.0176	9.9172	9.4862	183.583	high
TCGA-S4-A8RO-01	1.43836	0	10.3527	13.1855	8.8458	10.9917	5.845	2.8179	49.5808	low
TCGA-HV-AA8X-01	1.45753	1	10.0882	13.1354	8.6103	10.6635	8.3316	9.5617	130.425	low
TCGA-HZ-8636-01	1.49315	1	10.8496	13.102	9.1996	10.4962	9.7231	9.0158	217.03	high
TCGA-US-A77J-01	1.55616	1	9.872	12.9587	9.1324	10.326	8.0382	5.4473	95.0649	low
TCGA-M8-A5N4-01	1.6	0	9.9672	12.6797	9.249	10.6893	10.5269	9.4117	166.225	high
TCGA-F2-A44H-01	1.60548	0	9.8286	12.7581	8.6841	10.2753	9.0772	4.4015	114.473	low
TCGA-F2-7273-01	1.62192	1	10.2947	12.7604	8.4668	10.3899	8.7835	6.2438	130.469	low
TCGA-HZ-7919-01	1.62466	1	10.3502	13.1851	8.6144	10.551	9.9907	9.8077	224.086	high
TCGA-HZ-8003-01	1.63288	1	10.4796	12.6193	9.0331	10.3917	9.2805	7.8366	149.039	high
TCGA-IB-7890-01	1.63836	1	10.9654	12.7686	8.4969	10.9453	9.7727	6.1539	161.221	high
TCGA-HZ-A9TJ-01	1.65205	0	10.0215	12.9319	7.7735	10.9866	10.4132	9.9886	194.062	high
TCGA-IB-7651-01	1.65205	1	10.4073	12.8347	8.6664	10.473	9.381	8.57	168.49	high
TCGA-2J-AABA-01	1.66301	1	10.043	12.4782	8.6555	10.6369	8.6526	8.4349	105.452	low
TCGA-HZ-7925-01	1.68219	1	10.5476	13.2187	8.722	10.5174	8.3573	9.1353	157.545	high
TCGA-2J-AAB9-01	1.71781	1	9.9423	12.6623	8.9792	10.5009	9.6117	8.8614	142.266	high
TCGA-3A-A9I9-01	1.73699	1	9.9325	12.4774	9.0678	10.9476	9.2568	5.8063	88.5386	low
TCGA-IB-A5ST-01	1.73973	0	10.3542	12.693	8.7809	10.6761	8.3795	6.9514	105.426	low
TCGA-2J-AABV-01	1.7863	1	9.6654	12.8	9.0192	10.6334	8.6131	5.9998	89.9807	low
TCGA-HZ-A4BK-01	1.8	0	9.7963	12.6554	8.8255	11.0331	10.1752	8.9106	129.761	low
TCGA-HZ-A49G-01	1.80822	0	9.8736	12.6928	9.267	10.3446	9.3206	5.5698	115.822	low
TCGA-HZ-7289-01	1.81096	1	10.9248	13.3011	8.3647	11.1635	9.5307	10.1915	204.382	high
TCGA-IB-A6UF-01	1.82466	0	10.6493	13.5238	9.5093	11.0321	10.3438	7.7282	204.257	high
TCGA-IB-7647-01	1.82466	1	10.9529	12.9202	8.2921	9.9967	9.2625	9.5189	257.406	high
TCGA-H8-A6C1-01	1.83836	0	10.0213	12.8	9.425	10.5845	10.3479	9.2083	170.453	high
TCGA-2J-AABE-01	1.85205	0	9.915	12.8013	8.8104	10.4101	8.5495	8.9474	121.784	low
TCGA-2L-AAQE-01	1.87397	1	10.614	12.6448	9.5514	10.5441	9.783	6.5709	147.852	high
TCGA-2J-AABF-01	1.89315	1	10.2189	12.8251	9.1889	10.5281	9.4589	8.8706	151.926	high
TCGA-US-A774-01	1.90411	1	10.1344	12.6477	8.8667	10.51	9.1319	7.4538	125.966	low
TCGA-S4-A8RP-01	1.92329	1	10.1477	12.6964	9.0772	10.4906	9.5012	7.2815	137.082	low
TCGA-HZ-8001-01	1.93425	0	10.2157	13.392	9.0502	10.3484	8.6147	5.9623	143.358	high
TCGA-FB-AAPZ-01	1.96164	0	9.6769	13.0847	8.7101	10.8502	10.7627	9.5696	187.552	high
TCGA-XN-A8T5-01	1.9726	0	10.0054	12.6994	9.0615	10.3418	8.4644	8.0977	113.335	low
TCGA-2J-AAB4-01	1.99726	0	9.9135	13.0886	9.0311	10.2777	9.7362	8.752	181.458	high
TCGA-FB-A545-01	2.00548	1	9.924	12.737	8.961	10.6382	10.2578	9.1401	163.29	high
TCGA-S4-A8RM-01	2.01918	0	10.1286	12.5356	8.9666	10.6663	10.1081	8.4316	148.953	high
TCGA-3A-A9IC-01	2.02192	1	9.8055	12.7534	8.6116	10.6376	10.1229	8.6332	156.131	high
TCGA-3A-A9J0-01	2.03562	0	9.2846	12.4767	8.441	10.6657	8.4775	8.2411	81.7599	low
TCGA-FB-A4P6-01	2.10137	0	10.024	12.2378	9.2292	10.2482	9.7228	6.4956	123.581	low
TCGA-HZ-7924-01	2.30137	0	10.3728	12.7362	9.0948	10.3259	10.1388	3.7246	155.115	high
TCGA-IB-7891-01	2.50137	1	10.3566	12.9681	8.3906	10.5403	9.1266	7.4697	156.294	high
TCGA-HV-AA8V-01	2.52055	0	10.0045	12.7334	9.139	10.2689	9.2287	3.5446	113.24	low
TCGA-XN-A8T3-01	2.60548	0	10.1585	12.8976	9.1786	10.976	9.8616	8.7997	141.936	high
TCGA-2J-AABI-01	2.65479	0	10.4621	13.0294	9.4135	10.6065	10.9029	4.0214	185.987	high
TCGA-HZ-7918-01	2.65479	0	10.604	12.8653	8.7118	10.8799	9.3544	5.1769	130.148	low
TCGA-HV-A7OP-01	2.67945	0	9.8282	12.6935	7.9122	10.9517	10.4089	5.2778	135.095	low
TCGA-3A-A9IS-01	2.73425	0	10.4488	12.7783	9.5166	11.2266	1.8976	3.1982	14.9146	low
TCGA-3A-A9IH-01	2.79726	0	10.2415	12.6771	8.2227	10.3937	9.1814	4.2917	128.52	low
TCGA-3A-A9IX-01	2.8411	0	10.503	12.7881	9.1891	10.2656	9.177	7.0319	154.087	high
TCGA-FB-AAPY-01	2.90137	1	9.7737	12.7498	9.4894	10.5153	9.2664	7.6464	114.25	low
TCGA-3A-A9IV-01	3.02192	0	9.7316	12.6064	9.5169	11.2418	5.671	3.544	28.4551	low
TCGA-IB-7652-01	3.05753	0	10.3154	12.9642	8.694	10.2234	7.2181	3.6923	89.3643	low
TCGA-FB-AAPQ-01	3.09589	1	9.6754	13.0573	8.2355	10.6521	10.2692	3.4425	140.751	high
TCGA-US-A776-01	3.33151	0	10.0864	12.9023	9.6911	10.8388	8.4904	1.9781	72.5565	low
TCGA-IB-7885-01	3.44384	0	10.2336	12.8904	9.0076	10.4817	8.8721	9.077	142.289	high
TCGA-2J-AABH-01	3.52603	0	9.8455	12.9436	9.2505	11.2285	9.907	4.2033	96.8903	low
TCGA-3A-A9I7-01	3.62466	0	9.9697	12.5403	9.0326	10.4011	10.0304	8.2381	152.259	high
TCGA-IB-7888-01	3.64932	1	10.3575	13.1182	8.8588	10.4665	8.3253	8.393	138.686	low
TCGA-2L-AAQM-01	3.78904	0	9.0938	12.8338	10.3409	11.3363	1.7544	3.6859	8.94215	low
TCGA-IB-7645-01	4.11507	1	10.3059	12.8396	9.0372	10.6037	8.6683	9.0608	129.269	low
TCGA-3A-A9IR-01	4.22466	0	10.1265	12.9113	9.1492	10.7198	7.0273	2.7023	59.7161	low
TCGA-3A-A9I5-01	4.91507	0	9.6937	13.3851	9.2808	10.7249	8.4352	5.9594	99.764	low
TCGA-3A-A9IJ-01	5.07945	0	9.6246	13.206	9.3623	10.2555	2.24	3.2497	21.8802	low
TCGA-3A-A9IO-01	5.32055	0	11.3375	12.8443	9.5457	11.0612	4.9781	1.6178	40.3777	low
TCGA-YY-A8LH-01	5.52329	0	9.9202	13.0843	9.1689	10.7817	10.068	9.3278	164.201	high
TCGA-HV-A5A6-01	5.57808	1	10.3048	13.0307	8.9917	10.6293	10.1489	10.2919	207.291	high
TCGA-3A-A9IN-01	5.70959	0	9.2379	12.3634	9.3767	11.2621	5.5604	4.8144	23.674	low
TCGA-3E-AAAZ-01	5.97808	1	10.3045	12.5975	9.268	10.6604	9.0059	3.3184	93.8035	low
TCGA-3E-AAAY-01	6.26027	0	9.9194	12.7489	9.0946	10.571	8.8586	8.5184	115.143	low
TCGA-3A-A9IL-01	7.50959	0	9.6913	12.4116	9.9444	10.9273	3.7938	4.0487	18.4832	low
