# Supplementary material for: Gene Signature and Identification of Clinical Trait-Related m6 A Regulators in Pancreatic Cancer
Source: Front Genet. 2020 Jul 10;11:522. doi: 10.3389/fgene.2020.00522 (PMC7367043; doi:10.3389/fgene.2020.00522)
Supplement: TABLE S5 — The clinical features of pancreatic cancer and clusters based on consensus clustering method. [file Table_5.xlsx]

## Sheet: Sheet1
Supplementary table 5: The clinical features of pancreatic cancer and clusters based on consensus clustering method.
id	age_at_initial_pathologic_diagnosis	alcohol_history_documented	alcoholic_exposure_category	anatomic_neoplasm_subdivision	family_history_of_cancer	gender	history_of_chronic_pancreatitis	history_of_diabetes	lymph_node_examined_count	neoplasm_histologic_grade*	pathologic_M*	pathologic_N*	pathologic_T	pathologic_stage	vital_status**	Risk
TCGA-IB-7890-01	>60	YES	Occasional Drinker	Tail of Pancreas	NA	MALE	NO	NO	<=17	G3	M0	N0	T2	Stage IB	DECEASED	high
TCGA-IB-7649-01	>60	NO	NA	Head of Pancreas	NA	FEMALE	NO	NO	<=17	G2	M0	N1	T3	Stage IIB	DECEASED	high
TCGA-3A-A9IZ-01	<=60	NO	NA	Head of Pancreas	NO	MALE	NO	NO	>17	G2	MX	N1	T3	Stage IIB	DECEASED	high
TCGA-FB-AAQ2-01	>60	YES	None	Head of Pancreas	NO	FEMALE	NO	YES	>17	G3	MX	N1	T3	Stage IIB	DECEASED	high
TCGA-2J-AAB1-01	>60	YES	Weekly Drinker	Head of Pancreas	NO	MALE	NO	NO	>17	G3	M0	N1	T3	Stage IIB	DECEASED	high
TCGA-IB-A5SS-01	>60	NO	NA	Tail of Pancreas	NA	FEMALE	NO	YES	<=17	G3	M0	N1	T3	Stage IIB	DECEASED	high
TCGA-FB-AAPQ-01	>60	NO	NA	Head of Pancreas	NA	MALE	NO	YES	>17	G2	MX	N1	T3	Stage IIB	DECEASED	high
TCGA-2L-AAQE-01	<=60	YES	Daily Drinker	Head of Pancreas	NA	MALE	YES	YES	>17	G2	M0	N1	T3	Stage IIB	DECEASED	high
TCGA-HZ-8638-01	>60	NO	NA	Head of Pancreas	NA	FEMALE	NA	NA	<=17	GX	MX	N0	T1	Stage IA	DECEASED	high
TCGA-IB-A6UG-01	>60	YES	None	Head of Pancreas	NA	MALE	NO	NO	>17	G3	M0	N1	T3	Stage IIB	DECEASED	high
TCGA-RB-A7B8-01	>60	YES	None	Head of Pancreas	YES	FEMALE	NO	NO	>17	G2	MX	N1	T3	Stage IIB	DECEASED	high
TCGA-2J-AABI-01	<=60	YES	Social Drinker	Head of Pancreas	NO	FEMALE	YES	NO	>17	G3	M0	N0	T3	Stage IIA	LIVING	high
TCGA-HZ-8001-01	>60	NA	NA	Head of Pancreas	NA	MALE	NA	NA	<=17	G2	MX	N0	T4	Stage III	LIVING	high
TCGA-HZ-7924-01	<=60	NO	NA	Head of Pancreas	NA	FEMALE	NA	NA	<=17	G2	MX	N0	T3	Stage IIA	LIVING	high
TCGA-FB-AAQ0-01	>60	NO	NA	Head of Pancreas	YES	MALE	NO	YES	>17	G3	MX	N0	T3	Stage IIA	DECEASED	high
TCGA-FB-AAQ3-01	>60	YES	None	Head of Pancreas	YES	FEMALE	NO	NO	>17	G2	MX	N1	T3	Stage IIB	DECEASED	high
TCGA-F2-6879-01	<=60	YES	Daily Drinker	Head of Pancreas	YES	MALE	NO	NO	<=17	G2	M0	N1	T3	Stage IIB	DECEASED	high
TCGA-3A-A9IB-01	>60	NO	NA	Head of Pancreas	NO	FEMALE	YES	YES	>17	G3	MX	N1	T3	Stage IIB	DECEASED	high
TCGA-IB-7893-01	>60	YES	Social Drinker	Body of Pancreas	YES	MALE	NO	YES	<=17	G3	M0	N0	T3	Stage IIA	DECEASED	high
TCGA-IB-7886-01	>60	YES	Daily Drinker	Head of Pancreas	NO	MALE	NO	NO	<=17	G3	M0	N1	T3	Stage IIB	DECEASED	high
TCGA-IB-7646-01	<=60	YES	Occasional Drinker	Head of Pancreas	NO	MALE	NO	NO	<=17	G2	M0	N1	T3	Stage IIB	DECEASED	high
TCGA-FB-AAPU-01	<=60	YES	None	Head of Pancreas	NA	FEMALE	YES	NO	<=17	G2	MX	N0	T3	Stage IIA	DECEASED	high
TCGA-FB-AAQ1-01	<=60	NO	NA	Head of Pancreas	NA	MALE	NO	NO	>17	G2	MX	N1	T3	Stage IIB	DECEASED	high
TCGA-HV-A5A3-01	<=60	YES	Occasional Drinker	Body of Pancreas	NA	MALE	NO	NO	>17	G2	MX	NX	T3	Stage IIA	DECEASED	high
TCGA-IB-7651-01	>60	YES	Weekly Drinker	Head of Pancreas	YES	FEMALE	NO	YES	<=17	G2	M0	N1	T3	Stage IIB	DECEASED	high
TCGA-IB-7891-01	<=60	YES	Social Drinker	Head of Pancreas	YES	FEMALE	NO	NO	<=17	G1	M0	N1	T3	Stage IIB	DECEASED	high
TCGA-3A-A9IU-01	>60	YES	Occasional Drinker	Head of Pancreas	NO	MALE	NO	NO	>17	G3	MX	N1	T3	Stage IIB	DECEASED	high
TCGA-2J-AAB6-01	>60	NO	NA	Body of Pancreas	NA	MALE	NO	NO	>17	G2	M0	N0	T3	Stage IIA	DECEASED	high
TCGA-IB-7889-01	>60	NO	NA	Head of Pancreas	YES	FEMALE	NO	NO	<=17	G1	M0	N1	T3	Stage IIB	DECEASED	high
TCGA-2J-AABU-01	<=60	YES	Daily Drinker	Head of Pancreas	NO	MALE	NO	NO	>17	G3	M0	N1	T3	Stage IIB	DECEASED	high
TCGA-HV-A5A6-01	>60	NA	NA	Head of Pancreas	NA	FEMALE	NO	NO	>17	G1	M0	N1b	T3	Stage IIB	DECEASED	high
TCGA-2J-AAB9-01	>60	YES	Weekly Drinker	Head of Pancreas	YES	FEMALE	NO	NO	>17	G1	M0	N1	T3	Stage IIB	DECEASED	high
TCGA-3A-A9IC-01	>60	YES	Weekly Drinker	Head of Pancreas	YES	FEMALE	YES	NO	>17	G2	MX	N1	T3	Stage IIB	DECEASED	high
TCGA-IB-7647-01	<=60	YES	Occasional Drinker	Head of Pancreas	YES	MALE	NO	NO	>17	G2	M0	N1	T3	Stage IIB	DECEASED	high
TCGA-2L-AAQA-01	>60	YES	None	Head of Pancreas	NA	MALE	NO	NO	>17	G2	MX	N1	T3	Stage IIB	DECEASED	high
TCGA-2L-AAQI-01	>60	YES	None	Head of Pancreas	NO	MALE	YES	NA	>17	G3	MX	N1	T3	Stage IIB	DECEASED	high
TCGA-2L-AAQJ-01	<=60	YES	None	Head of Pancreas	NA	FEMALE	NO	NO	>17	G2	MX	N0	T4	Stage III	DECEASED	high
TCGA-IB-7644-01	>60	YES	Occasional Drinker	Head of Pancreas	NO	FEMALE	NO	YES	<=17	G2	M1	N1	T3	Stage IV	DECEASED	high
TCGA-2J-AABF-01	>60	YES	Weekly Drinker	Head of Pancreas	YES	MALE	NO	NO	>17	G3	M0	N1	T3	Stage IIB	DECEASED	high
TCGA-FB-A7DR-01	<=60	YES	Weekly Drinker	Head of Pancreas	NO	MALE	NA	NO	NA	G2	M0	NX	T3	Stage IIA	DECEASED	high
TCGA-HZ-7919-01	<=60	NO	NA	Head of Pancreas	NA	FEMALE	NA	NA	<=17	G2	M0	N1	T3	Stage IIB	DECEASED	high
TCGA-HZ-7926-01	<=60	NO	NA	Head of Pancreas	NA	MALE	NA	NA	<=17	G1	MX	N1	T3	Stage IIB	DECEASED	high
TCGA-HZ-A77O-01	>60	NO	NA	Head of Pancreas	NO	FEMALE	NO	NO	>17	G2	MX	N1	T2	Stage IIB	DECEASED	high
TCGA-IB-A7LX-01	<=60	YES	Occasional Drinker	Head of Pancreas	NA	MALE	NO	NO	<=17	G2	MX	N1	T3	Stage IIB	DECEASED	high
TCGA-IB-AAUN-01	>60	YES	None	Head of Pancreas	YES	FEMALE	NO	NO	<=17	G2	M0	N0	T2	Stage IB	DECEASED	high
TCGA-IB-AAUO-01	>60	YES	Social Drinker	Head of Pancreas	NO	FEMALE	NO	NO	<=17	G3	M0	N1	T3	Stage IIB	DECEASED	high
TCGA-F2-A7TX-01	>60	YES	Daily Drinker	Head of Pancreas	YES	MALE	NO	YES	>17	G3	M0	N1	T3	Stage IIB	DECEASED	high
TCGA-HZ-8005-01	>60	NA	NA	Other (please specify)	NA	MALE	NA	NA	>17	G3	MX	N1	T3	Stage IIB	DECEASED	high
TCGA-HZ-7289-01	>60	NO	NA	Head of Pancreas	NA	MALE	NA	NA	<=17	G1	MX	N1	T3	Stage IIB	DECEASED	high
TCGA-FB-A545-01	>60	NO	NA	Body of Pancreas	YES	FEMALE	NA	NO	>17	G2	M0	N1	T3	Stage IIB	DECEASED	high
TCGA-PZ-A5RE-01	<=60	NA	NA	Head of Pancreas	NA	FEMALE	NA	NA	>17	G3	MX	N1	T3	Stage IIB	DECEASED	high
TCGA-HZ-8003-01	>60	NA	NA	Head of Pancreas	NA	FEMALE	NA	NA	<=17	G2	MX	N1	T3	Stage IIB	DECEASED	high
TCGA-HZ-7925-01	>60	NO	NA	Head of Pancreas	NA	MALE	NA	NA	>17	G2	MX	N1	T3	Stage IIB	DECEASED	high
TCGA-HZ-8002-01	>60	NA	NA	Head of Pancreas	NA	MALE	NA	NA	>17	G2	MX	N1	T3	Stage IIB	DECEASED	high
TCGA-FB-A5VM-01	>60	YES	Occasional Drinker	Head of Pancreas	NO	MALE	NO	YES	>17	G3	M0	N0	T2	Stage IB	DECEASED	high
TCGA-LB-A9Q5-01	>60	YES	None	Head of Pancreas	YES	FEMALE	NO	NO	<=17	G3	MX	N1	T3	Stage IIB	DECEASED	high
TCGA-HZ-8315-01	<=60	NA	NA	Head of Pancreas	NA	FEMALE	NA	NA	>17	G2	MX	N0	T3	Stage IIA	DECEASED	high
TCGA-HZ-8636-01	<=60	NO	NA	Tail of Pancreas	NA	FEMALE	NA	NA	<=17	G3	M1	N0	T3	Stage IV	DECEASED	high
TCGA-F2-A44G-01	>60	YES	Daily Drinker	Head of Pancreas	NO	FEMALE	NO	NO	<=17	G2	M0	N1	T3	Stage IIB	DECEASED	high
TCGA-L1-A7W4-01	<=60	YES	None	Head of Pancreas	NO	FEMALE	NO	NO	<=17	G3	M0	N1	T3	Stage IIB	DECEASED	high
TCGA-HV-A5A4-01	>60	NO	NA	Body of Pancreas	NA	FEMALE	NO	NO	>17	G2	MX	N0	T3	Stage IIA	LIVING	high
TCGA-2J-AAB4-01	<=60	NO	NA	Other (please specify)	NA	MALE	YES	NO	>17	G2	M0	N1	T2	Stage IIB	LIVING	high
TCGA-FB-AAPZ-01	<=60	NO	NA	Head of Pancreas	YES	MALE	NO	NO	<=17	G3	MX	N1	T2	Stage IIB	LIVING	high
TCGA-IB-7885-01	>60	YES	None	Head of Pancreas	YES	FEMALE	NO	NO	<=17	G2	M0	N1	T3	Stage IIB	LIVING	high
TCGA-3A-A9IX-01	<=60	YES	Social Drinker	Head of Pancreas	NO	MALE	NO	YES	>17	G2	MX	N0	T1	Stage IA	LIVING	high
TCGA-YY-A8LH-01	>60	YES	Occasional Drinker	Tail of Pancreas	YES	FEMALE	NO	NO	<=17	G3	MX	N1	T3	Stage IIB	LIVING	high
TCGA-3A-A9I7-01	<=60	YES	NA	Head of Pancreas	NO	MALE	NO	NO	>17	G2	MX	N1	T3	Stage IIB	LIVING	high
TCGA-2J-AABO-01	<=60	NO	NA	Head of Pancreas	YES	MALE	NO	NO	<=17	G2	M0	N1	T3	Stage IIB	LIVING	high
TCGA-2J-AAB8-01	>60	NO	NA	Head of Pancreas	NA	MALE	NO	NO	>17	G3	M0	N1	T3	Stage IIB	LIVING	high
TCGA-IB-8127-01	<=60	NA	NA	Head of Pancreas	NO	MALE	NO	NO	>17	G2	M0	N1	T3	Stage IIB	LIVING	high
TCGA-IB-A5SP-01	>60	YES	None	Head of Pancreas	YES	MALE	NO	NO	<=17	G2	M0	N0	T3	Stage IIA	LIVING	high
TCGA-M8-A5N4-01	<=60	YES	Social Drinker	Head of Pancreas	NA	FEMALE	NO	NO	<=17	G2	M0	N0	T3	Stage IIA	LIVING	high
TCGA-XN-A8T3-01	>60	NO	NA	Head of Pancreas	NA	MALE	NO	NO	<=17	G2	M0	N0	T2	Stage IB	LIVING	high
TCGA-HZ-7922-01	>60	NO	NA	Head of Pancreas	NA	FEMALE	NA	NA	<=17	G1	MX	N1	T3	Stage IIB	LIVING	high
TCGA-HZ-A8P1-01	>60	NO	NA	Tail of Pancreas	NO	MALE	NO	NO	<=17	G1	MX	N0	T2	Stage IB	LIVING	high
TCGA-IB-A7M4-01	>60	YES	Daily Drinker	Body of Pancreas	YES	MALE	NO	NO	<=17	G3	MX	N1	T3	Stage IIB	LIVING	high
TCGA-Q3-AA2A-01	>60	YES	None	Head of Pancreas	NA	FEMALE	NA	NO	>17	G1	MX	N1	T3	Stage IB	LIVING	high
TCGA-XD-AAUL-01	<=60	YES	None	Head of Pancreas	NO	MALE	YES	NO	>17	G2	MX	N0	T3	Stage IIA	LIVING	high
TCGA-IB-AAUU-01	<=60	YES	None	Head of Pancreas	YES	MALE	NO	NO	<=17	G3	M0	N1	T3	Stage IIB	LIVING	high
TCGA-S4-A8RM-01	>60	YES	Weekly Drinker	Other (please specify)	YES	MALE	NO	YES	<=17	G3	MX	N1	T3	Stage IIB	LIVING	high
TCGA-H8-A6C1-01	<=60	YES	Occasional Drinker	Head of Pancreas	YES	MALE	NO	NO	>17	G2	MX	N0	T3	Stage IIA	LIVING	high
TCGA-HZ-A9TJ-01	>60	NO	NA	Tail of Pancreas	NA	MALE	NA	NA	<=17	G2	M1	N0	T3	Stage IV	LIVING	high
TCGA-YB-A89D-01	<=60	NO	NA	Head of Pancreas	YES	MALE	NO	YES	<=17	G2	MX	N1	T3	Stage IIB	LIVING	high
TCGA-H6-8124-01	<=60	YES	Occasional Drinker	Head of Pancreas	YES	FEMALE	NO	NO	<=17	G3	M0	N1	T3	Stage IIB	LIVING	high
TCGA-RB-AA9M-01	<=60	YES	None	Tail of Pancreas	YES	MALE	NO	NO	<=17	G3	MX	N1	T1	Stage IIB	LIVING	high
TCGA-IB-AAUP-01	>60	YES	None	Head of Pancreas	YES	MALE	NO	YES	>17	G2	M0	N1	T3	Stage IIB	LIVING	high
TCGA-IB-A6UF-01	>60	YES	Daily Drinker	Head of Pancreas	NA	MALE	NO	YES	>17	G2	M0	N1	T3	Stage IIB	LIVING	high
TCGA-F2-A8YN-01	>60	YES	Occasional Drinker	Head of Pancreas	YES	MALE	NO	YES	<=17	G2	M0	N0	T3	Stage IIA	LIVING	high
TCGA-US-A77J-01	>60	YES	Daily Drinker	Head of Pancreas	YES	FEMALE	NO	NO	>17	G2	MX	N1b	T3	Stage IIB	DECEASED	low
TCGA-IB-7897-01	<=60	YES	Social Drinker	Head of Pancreas	YES	FEMALE	NO	NO	<=17	G2	M0	N1	T3	Stage IIB	DECEASED	low
TCGA-US-A77E-01	>60	YES	Daily Drinker	Head of Pancreas	YES	MALE	NO	NO	<=17	G3	MX	N1	T3	Stage IIB	DECEASED	low
TCGA-2L-AAQL-01	>60	YES	Daily Drinker	Head of Pancreas	NO	MALE	NO	NO	>17	G3	MX	N1	T3	Stage IIB	DECEASED	low
TCGA-3E-AAAZ-01	>60	NA	NA	Head of Pancreas	NA	MALE	NA	NA	<=17	G2	MX	N0	T3	Stage IIA	DECEASED	low
TCGA-FB-AAPP-01	>60	YES	Social Drinker	Head of Pancreas	YES	MALE	NO	NO	<=17	G3	MX	N1	T3	Stage IIB	DECEASED	low
TCGA-3A-A9I9-01	>60	YES	Weekly Drinker	Head of Pancreas	YES	MALE	NO	NO	>17	G2	MX	N0	T3	Stage IIA	DECEASED	low
TCGA-2J-AABV-01	>60	NO	NA	Head of Pancreas	NA	MALE	NO	NO	>17	G4	M0	N1	T3	Stage IIB	DECEASED	low
TCGA-FB-A78T-01	>60	NO	NA	Head of Pancreas	YES	FEMALE	NA	NO	>17	G2	M0	N1	T3	Stage IIB	DECEASED	low
TCGA-IB-AAUW-01	>60	YES	Occasional Drinker	Head of Pancreas	YES	FEMALE	NO	YES	<=17	G3	M0	N1	T3	Stage IIB	DECEASED	low
TCGA-F2-7276-01	>60	NO	NA	Head of Pancreas	YES	MALE	NO	YES	<=17	G1	M0	N1	T3	Stage IIB	DECEASED	low
TCGA-HZ-7920-01	>60	NO	NA	Head of Pancreas	NA	MALE	NA	NA	<=17	G2	MX	N0	T2	Stage IB	DECEASED	low
TCGA-LB-A7SX-01	>60	YES	Daily Drinker	Head of Pancreas	YES	FEMALE	YES	NO	>17	G2	MX	N1	T3	Stage IIB	DECEASED	low
TCGA-F2-7273-01	<=60	NO	NA	Head of Pancreas	NO	MALE	NO	NO	>17	G3	M0	N1	T3	Stage IIB	DECEASED	low
TCGA-HZ-8317-01	>60	NO	NA	Head of Pancreas	NA	FEMALE	NA	NA	<=17	G1	MX	N1	T3	Stage IIB	DECEASED	low
TCGA-HZ-A49I-01	>60	NO	NA	Head of Pancreas	NA	MALE	NA	NA	<=17	G2	MX	N1	T3	Stage IIB	DECEASED	low
TCGA-RL-AAAS-01	<=60	YES	NA	Head of Pancreas	NO	FEMALE	NO	YES	>17	G2	M0	N0	T2	Stage IB	LIVING	low
TCGA-3A-A9IR-01	>60	YES	Occasional Drinker	Tail of Pancreas	YES	FEMALE	NO	NO	<=17	G1	MX	N0	T2	Stage IB	LIVING	low
TCGA-3A-A9IV-01	<=60	YES	Social Drinker	Tail of Pancreas	YES	FEMALE	NO	NO	<=17	G1	MX	N0	T2	Stage IB	LIVING	low
TCGA-3A-A9IJ-01	>60	NO	NA	Head of Pancreas	NO	MALE	NO	NO	<=17	G1	MX	N0	T2	Stage IB	LIVING	low
TCGA-3A-A9IS-01	>60	NO	NA	Body of Pancreas	NO	MALE	NO	NO	>17	G1	MX	N0	T2	Stage IB	LIVING	low
TCGA-US-A776-01	>60	YES	None	Head of Pancreas	NO	MALE	NO	YES	<=17	G2	MX	N0	T3	Stage IIA	LIVING	low
TCGA-3A-A9IO-01	<=60	YES	Occasional Drinker	Body of Pancreas	NO	MALE	NO	YES	NA	G1	MX	NX	TX	NA	LIVING	low
TCGA-3A-A9IL-01	<=60	NO	NA	Head of Pancreas	NO	FEMALE	NO	NO	<=17	G1	MX	NA	T1	Stage I	LIVING	low
TCGA-IB-8126-01	>60	YES	None	Head of Pancreas	YES	FEMALE	NO	YES	<=17	G1	M0	N1	T4	Stage III	LIVING	low
TCGA-2L-AAQM-01	<=60	YES	Daily Drinker	Other (please specify)	NA	MALE	NO	NA	>17	G1	MX	N1	T3	Stage IIB	LIVING	low
TCGA-F2-6880-01	>60	YES	Daily Drinker	Head of Pancreas	NO	MALE	NO	YES	<=17	G1	M0	N1	T3	Stage IIB	LIVING	low
TCGA-2J-AABH-01	>60	NO	NA	Body of Pancreas	YES	MALE	NO	NO	<=17	G3	M0	N0	T3	Stage IIA	LIVING	low
TCGA-3A-A9IH-01	>60	YES	Daily Drinker	Body of Pancreas	NO	FEMALE	YES	NO	<=17	G2	MX	N0	T1	Stage IA	LIVING	low
TCGA-2J-AABR-01	<=60	NO	NA	Other (please specify)	NA	FEMALE	NO	NO	<=17	G3	M0	N0	T3	Stage IIA	LIVING	low
TCGA-HV-A7OP-01	>60	YES	Weekly Drinker	Head of Pancreas	NO	MALE	NO	NO	>17	GX	M0	N1	T3	Stage IIB	LIVING	low
TCGA-IB-7652-01	<=60	YES	None	Body of Pancreas	NO	FEMALE	NO	NO	>17	G2	M0	N1	T3	Stage IIB	LIVING	low
TCGA-3A-A9IN-01	>60	YES	Daily Drinker	Body of Pancreas	YES	FEMALE	NO	NO	NA	G2	MX	NX	T2	Stage IB	LIVING	low
TCGA-HV-AA8V-01	<=60	YES	Weekly Drinker	Head of Pancreas	NA	MALE	NO	NO	>17	G3	MX	N1	T3	Stage IIB	LIVING	low
TCGA-IB-AAUM-01	>60	YES	None	Head of Pancreas	NA	MALE	NO	YES	<=17	G3	M0	N1	T2	Stage IIB	LIVING	low
TCGA-IB-AAUR-01	>60	YES	None	Head of Pancreas	NA	MALE	NO	YES	>17	G1	M0	N1	T3	Stage IIB	LIVING	low
TCGA-FB-A4P6-01	<=60	YES	None	Head of Pancreas	NO	MALE	NO	NO	>17	G1	MX	N1	T3	Stage IIB	LIVING	low
TCGA-HZ-7923-01	>60	NA	NA	Head of Pancreas	NA	MALE	NA	NA	<=17	G2	MX	N0	T3	Stage IIA	LIVING	low
TCGA-IB-AAUV-01	<=60	YES	None	Head of Pancreas	NO	MALE	NO	NO	<=17	G2	M0	N1	T3	Stage IIB	LIVING	low
TCGA-HZ-A49H-01	>60	NO	NA	Head of Pancreas	NA	FEMALE	NA	NA	>17	G2	MX	N1	T3	Stage IIB	LIVING	low
TCGA-XD-AAUG-01	>60	YES	Weekly Drinker	Other (please specify)	YES	FEMALE	NA	NA	<=17	G2	M1	N1	T3	Stage IV	LIVING	low
TCGA-HZ-8519-01	>60	NO	NA	Head of Pancreas	NA	MALE	NA	NA	<=17	G3	MX	N0	T1	Stage IA	LIVING	low
TCGA-F2-A44H-01	>60	NO	NA	Head of Pancreas	YES	MALE	NO	YES	<=17	G2	M0	N0	T3	Stage IIA	LIVING	low
TCGA-HZ-7918-01	>60	NO	NA	Head of Pancreas	NA	MALE	NA	NA	>17	G3	M0	N1	T3	Stage IIB	LIVING	low
TCGA-IB-AAUT-01	>60	YES	None	Head of Pancreas	YES	MALE	NO	YES	<=17	G1	M0	N1	T2	Stage IIB	LIVING	low
TCGA-IB-AAUS-01	>60	YES	Daily Drinker	Other (please specify)	YES	FEMALE	NO	YES	<=17	G2	M0	N1	T3	Stage IIB	LIVING	low
TCGA-S4-A8RO-01	>60	YES	Weekly Drinker	Head of Pancreas	NO	FEMALE	NO	NO	<=17	G2	MX	N1	T3	Stage IIB	LIVING	low
TCGA-HZ-A49G-01	<=60	NO	NA	Head of Pancreas	NA	FEMALE	NA	NA	>17	G2	MX	N1	T2	Stage IIB	LIVING	low
TCGA-US-A779-01	<=60	YES	Occasional Drinker	Head of Pancreas	NO	FEMALE	NO	NO	>17	G1	MX	N1b	T3	Stage IIB	DECEASED	low
TCGA-IB-A5SQ-01	<=60	YES	Occasional Drinker	Head of Pancreas	YES	FEMALE	NO	NO	<=17	G2	M0	N0	T2	Stage IB	DECEASED	low
TCGA-US-A77G-01	>60	YES	Daily Drinker	Head of Pancreas	NA	MALE	NO	NO	<=17	G2	MX	N1	T3	Stage IIB	DECEASED	low
TCGA-IB-7654-01	>60	NO	NA	Head of Pancreas	NA	MALE	NO	NO	<=17	G2	M0	N1	T2	Stage IIB	DECEASED	low
TCGA-IB-A5SO-01	>60	NO	NA	Head of Pancreas	NO	MALE	NO	NO	<=17	G2	M0	N1	T3	Stage IIB	DECEASED	low
TCGA-IB-7887-01	>60	NO	NA	Head of Pancreas	YES	FEMALE	NO	NO	<=17	G2	M0	N1	T3	Stage IIB	DECEASED	low
TCGA-FB-AAQ6-01	>60	YES	None	Tail of Pancreas	NA	MALE	NO	NO	<=17	G2	MX	N0	T1	Stage IA	DECEASED	low
TCGA-IB-7645-01	<=60	NA	NA	Head of Pancreas	NO	FEMALE	NO	NO	<=17	G1	M0	N1	T3	Stage IIB	DECEASED	low
TCGA-US-A774-01	>60	YES	Social Drinker	Head of Pancreas	YES	FEMALE	NO	NO	<=17	G3	MX	N1	T3	Stage IIB	DECEASED	low
TCGA-IB-7888-01	>60	NO	NA	Head of Pancreas	NA	FEMALE	NO	NO	<=17	G2	M0	N0	T3	Stage IIA	DECEASED	low
TCGA-FB-AAPY-01	>60	YES	Social Drinker	Head of Pancreas	YES	MALE	NA	YES	<=17	G2	MX	N1	T2	Stage IIB	DECEASED	low
TCGA-S4-A8RP-01	>60	YES	Social Drinker	Head of Pancreas	YES	FEMALE	NO	NO	<=17	G3	MX	N1	T3	Stage IIB	DECEASED	low
TCGA-2J-AABA-01	<=60	NO	NA	Head of Pancreas	NA	MALE	YES	NO	>17	G2	M0	N1	T3	Stage IIB	DECEASED	low
TCGA-HV-AA8X-01	>60	NO	NA	Body of Pancreas	NA	FEMALE	NO	NO	<=17	G2	MX	N1	T2	Stage IIB	DECEASED	low
TCGA-H6-A45N-01	>60	YES	Daily Drinker	Tail of Pancreas	YES	FEMALE	NO	NO	<=17	G3	MX	N1	T3	Stage IIB	DECEASED	low
TCGA-IB-AAUQ-01	<=60	YES	Social Drinker	Tail of Pancreas	YES	MALE	NO	NO	>17	G2	M0	N1	T3	Stage IIB	DECEASED	low
TCGA-FB-A4P5-01	>60	NO	NA	Head of Pancreas	YES	FEMALE	NO	NO	>17	G2	MX	N1	T3	Stage IIB	DECEASED	low
TCGA-HZ-8637-01	>60	NO	NA	Head of Pancreas	NA	FEMALE	NA	NA	>17	G3	MX	N1	T3	Stage IIB	DECEASED	low
TCGA-OE-A75W-01	>60	YES	Daily Drinker	Tail of Pancreas	YES	MALE	YES	YES	>17	G1	M0	N0	T3	Stage IIA	DECEASED	low
TCGA-XD-AAUI-01	<=60	YES	Occasional Drinker	Head of Pancreas	NO	FEMALE	NA	YES	>17	G2	MX	N1	T3	Stage IIB	DECEASED	low
TCGA-FB-AAPS-01	>60	NO	NA	Head of Pancreas	NA	FEMALE	NO	NO	<=17	G2	MX	N1	T2	Stage IIB	LIVING	low
TCGA-HV-A7OL-01	>60	YES	Daily Drinker	Head of Pancreas	NA	MALE	NO	YES	NA	G2	MX	N0	T3	Stage IIA	LIVING	low
TCGA-HV-A5A5-01	>60	YES	NA	Head of Pancreas	NA	FEMALE	NO	NO	>17	G2	M0	N1	T3	Stage IIB	LIVING	low
TCGA-3E-AAAY-01	>60	YES	None	Other (please specify)	NA	MALE	NO	NO	>17	G3	MX	N1	T3	Stage IIB	LIVING	low
TCGA-YH-A8SY-01	>60	YES	Weekly Drinker	Head of Pancreas	NO	FEMALE	NO	NO	>17	G2	MX	N1	T3	Stage III	LIVING	low
TCGA-2J-AABT-01	>60	YES	Social Drinker	Head of Pancreas	NO	FEMALE	YES	YES	>17	G2	M0	N1	T3	Stage IIB	LIVING	low
TCGA-2J-AABP-01	<=60	YES	Weekly Drinker	Tail of Pancreas	YES	FEMALE	NO	NO	>17	G4	M0	N1	T3	Stage IIB	LIVING	low
TCGA-3A-A9J0-01	>60	NO	NA	Head of Pancreas	NO	MALE	NO	NO	<=17	G2	MX	N1	T3	Stage IIB	LIVING	low
TCGA-3A-A9I5-01	<=60	NO	NA	Other (please specify)	YES	MALE	NO	NO	<=17	G1	MX	N0	NA	NA	LIVING	low
TCGA-2J-AABE-01	>60	YES	Weekly Drinker	Body of Pancreas	NO	MALE	NO	YES	>17	G2	M0	N0	T3	Stage IIA	LIVING	low
TCGA-2J-AABK-01	>60	NO	NA	Other (please specify)	NA	MALE	NO	NO	>17	G2	M0	N1	T3	Stage IIB	LIVING	low
TCGA-XN-A8T5-01	<=60	NO	NA	Head of Pancreas	NA	FEMALE	NO	YES	<=17	G2	M0	N0	T2	Stage IB	LIVING	low
TCGA-HZ-A77Q-01	<=60	NO	NA	Head of Pancreas	NO	FEMALE	NO	YES	>17	G2	MX	N1	T3	Stage IIB	LIVING	low
TCGA-HZ-A4BH-01	>60	NO	NA	Head of Pancreas	NA	MALE	NA	NA	<=17	G3	MX	N1b	T3	Stage IIB	LIVING	low
TCGA-IB-A5ST-01	>60	NO	NA	Head of Pancreas	YES	FEMALE	NO	NO	<=17	G2	M0	N1	T3	Stage IIB	LIVING	low
TCGA-Z5-AAPL-01	>60	NA	NA	Other (please specify)	NA	FEMALE	NA	NA	<=17	G1	M0	N0	T3	Stage IIA	LIVING	low
TCGA-HZ-A77P-01	>60	NO	NA	Head of Pancreas	YES	MALE	NO	NO	>17	G1	MX	N1	T3	Stage IIB	LIVING	low
TCGA-Q3-A5QY-01	<=60	NO	NA	Head of Pancreas	NO	MALE	NO	YES	>17	G2	MX	N1	T3	Stage IIB	LIVING	low
TCGA-LB-A8F3-01	>60	YES	None	Head of Pancreas	YES	FEMALE	NA	NO	<=17	G1	MX	N0	T3	Stage IIA	LIVING	low
TCGA-HZ-A4BK-01	>60	NO	NA	Head of Pancreas	NA	MALE	NA	NA	<=17	G3	MX	N1	T3	Stage IIB	LIVING	low
TCGA-XD-AAUH-01	<=60	YES	Daily Drinker	Head of Pancreas	YES	FEMALE	NO	NO	>17	G2	M0	N1	T3	Stage IIB	LIVING	low
