# Supplementary material for: Gene Signature and Identification of Clinical Trait-Related m6 A Regulators in Pancreatic Cancer
Source: Front Genet. 2020 Jul 10;11:522. doi: 10.3389/fgene.2020.00522 (PMC7367043; doi:10.3389/fgene.2020.00522)
Supplement: TABLE S6 — Gene sets enriched in pancreatic cancer by GSEA analysis based on expression of m6A regulators (IGF2BP2,KIAA1429, and HNRNPC). [file Table_6.xlsx]

## Sheet: Sheet1
Supplementary table 6:Gene sets enriched in pancreatic cancer by GSEA analysis based on expression of m6A regulators(IGF2BP2,KIAA1429, and HNRNPC).
m6A regulators	Pathways	SIZE	ES	NES	NOM p-val
HNRNPC	REACTOME_PHOSPHOLIPASE_C_MEDIATED_CASCADE	53	0.59	1.67	0
	KEGG_TYPE_II_DIABETES_MELLITUS	47	0.62	1.65	0.006
	REACTOME_SIGNALING_BY_FGFR	108	0.42	1.64	0
	REACTOME_DOWNSTREAM_SIGNALING_OF_ACTIVATED_FGFR	97	0.44	1.64	0
	KEGG_CALCIUM_SIGNALING_PATHWAY	177	0.58	1.64	0
	REACTOME_SIGNALING_BY_FGFR_IN_DISEASE	121	0.39	1.64	0
	KEGG_ADIPOCYTOKINE_SIGNALING_PATHWAY	67	0.5	1.63	0.01
	KEGG_VASCULAR_SMOOTH_MUSCLE_CONTRACTION	114	0.52	1.6	0.004
	ODONNELL_METASTASIS_UP	80	0.52	1.57	0.002
IGF2BP2	PROVENZANI_METASTASIS_DN	135	0.57	1.93	0
	XU_CREBBP_TARGETS_UP	25	0.65	1.93	0.002
	HONMA_DOCETAXEL_RESISTANCE	34	0.58	1.88	0.01
	WINTER_HYPOXIA_UP	87	0.66	1.84	0.006
	WELCSH_BRCA1_TARGETS_DN	137	0.46	1.84	0.048
	CROMER_METASTASIS_DN	80	0.68	1.82	0.004
	KEGG_BASE_EXCISION_REPAIR	33	0.58	1.82	0.014
	PID_TAP63 PATHWAY	54	0.62	1.81	0.004
	POTTI_ETOPOSIDE_SENSITIVITY	43	0.61	1.79	0
	SARRIO_EPITHELIAL_MESENCHYMAL_TRANSITION_UP	175	0.69	1.78	0.004
	TOOKER_GEMCITABINE_RESISTANCE_DN	122	0.44	1.77	0.024
	KANG_CISPLATIN_RESISTANCE_UP	18	0.65	1.76	0.014
	COLDREN_GEFITINIB_RESISTANCE_DN	224	0.7	1.73	0.002
	RICKMAN_TUMOR_DIFFERENTIATED_WELL_VS_POORLY_DN	375	0.56	1.73	0.014
	RICKMAN_METASTASIS_DN	255	0.53	1.73	0.025
	NOJIMA_SFRP2_TARGETS_DN	24	0.73	1.72	0.004
KIAA1429	GARY_CD5_TARGETS_DN	422	0.47	2.19	0.002
	RAMALHO_STEMNESS_UP	204	0.38	2.12	0.004
	KEGG_UBIQUITIN_MEDIATED_PROTEOLYSIS	134	0.33	2.1	0
	DE_YY1_TARGETS_DN	91	0.62	1.92	0
	DACOSTA_UV_RESPONSE_VIA_ERCC3_XPCS_DN	87	0.6	1.9	0
	BIDUS_METASTASIS_UP	209	0.53	1.88	0.017
	BIOCARTA_EIF4_PATHWAY	24	0.57	1.84	0
	REACTOME_DOWNREGULATION_OF_SMAD2_3_SMAD4_TRANSCRIPTIONAL_ACTIVITY	19	0.53	1.82	0.004
	LU_EZH2_TARGETS_DN	380	0.43	1.79	0
	PID_ERBB1_RECEPTOR_PROXIMAL_PATHWAY	35	0.5	1.78	0.01
	DOUGLAS_BMI1_TARGETS_DN	307	0.4	1.76	0.006
	REACTOME_TRANSCRIPTIONAL_ACTIVITY_OF_SMAD2_SMAD3_SMAD4_HETEROTRIMER	36	0.51	1.75	0.014
	REACTOME_SIGNALING_BY_HIPPO	18	0.62	1.74	0.006
	SEIDEN_ONCOGENESIS_BY_MET	85	0.48	1.74	0.04
