# Supplementary material for: Gene Signature and Identification of Clinical Trait-Related m6 A Regulators in Pancreatic Cancer
Source: Front Genet. 2020 Jul 10;11:522. doi: 10.3389/fgene.2020.00522 (PMC7367043; doi:10.3389/fgene.2020.00522)
Supplement: TABLE S7 — Gene sets enriched in pancreatic cancer by GSEA analysis in different sample risk groups based on the LASSO regression model. [file Table_7.xlsx]

## Sheet: Sheet1
Supplementary table 7:Gene sets enriched in pancreatic cancer by GSEA analysis in different sample risk groups based on the LASSO regression model.
Pathways	SIZE	ES	NES	NOM p-val
CANCER_SURVIVAL	172	0.63	2.23	0
SEIDEN_ONCOGENESIS_BY_MET	85	0.6	2.19	0
TOOKER_GEMCITABINE_RESISTANCE	122	0.52	2.15	0
SESTO_RESPONSE_TO_UV_C0	107	0.49	2.08	0.002
MCCABE_HOXC6_TARGETS_CANCER	19	0.59	2.05	0
WANG_RECURRENT_LIVER_CANCER	20	0.58	1.97	0.002
HORIUCHI_WTAP_TARGETS_DN	305	0.65	1.96	0.004
SMITH_TERT_TARGETS_UP	142	0.4	1.96	0.008
RHODES_CANCER_META_SIGNATURE	64	0.63	1.94	0.004
KAPOSI_LIVER_CANCER_MET_UP	18	0.72	1.94	0
RICKMAN_TUMOR_DIFFERENTIATED_WELL_VS_POORLY_DN	375	0.61	1.93	0
PID_E2F_PATHWAY	70	0.6	1.93	0.008
WINTER_HYPOXIA_UP	87	0.67	1.93	0.004
POTTI_ETOPOSIDE_SENSITIVITY	43	0.64	1.92	0.004
BASAKI_YBX1_TARGETS_UP	280	0.69	1.91	0.002
RUIZ_TNC_TARGETS_DN	140	0.74	1.9	0.002
CHEMNITZ_RESPONSE_TO_PROSTAGLANDIN_E2_UP	140	0.67	1.89	0.008
V$ELK1_02	240	0.28	1.89	0.016
KARLSSON_TGFB1_TARGETS_UP	125	0.48	1.88	0.009
SARRIO_EPITHELIAL_MESENCHYMAL_TRANSITION_UP	175	0.69	1.88	0.004
